# Supplementary material for: Diagnostic Accuracy of Deep Learning for the Prediction of Osteoporosis Using Plain X-rays: A Systematic Review and Meta-Analysis
Source: Diagnostics (Basel). 2024 Jan 18;14(2):207. doi: 10.3390/diagnostics14020207 (PMC10814351; doi:10.3390/diagnostics14020207)
Supplement: Supplementary file 1 [file diagnostics-14-00207-s001.zip]

Archive with 1 entries (1 files):
- diagnostics-2706298-supplementary.pdf
